# Supplementary material for: A new highly cave-adapted trechine genus and species from northern Guizhou Province, China (Coleoptera, Carabidae, Trechinae)
Source: Zookeys. 2017 Jan 6;(643):97–108. doi: 10.3897/zookeys.643.11050 (PMC5242270; doi:10.3897/zookeys.643.11050)
Supplement: XML Treatment for Shuangheaphaenops [file zookeys.643.11050-treatment1.xml]

<!DOCTYPE tp:taxon-treatment
  PUBLIC "-//TaxonX//DTD Taxonomic Treatment Publishing DTD v0 20100105//EN" "tax-treatment-NSO.dtd">
<tp:taxon-treatment xmlns:tp="http://www.plazi.org/taxpub"><tp:treatment-meta><kwd-group><label>Taxon classification</label><kwd><named-content content-type="kingdom">Animalia</named-content></kwd><kwd><named-content content-type="order">Coleoptera</named-content></kwd><kwd><named-content content-type="family">Carabidae</named-content></kwd></kwd-group><mixed-citation publication-type="journal"><person-group><name><surname>Tian</surname><given-names>Mingyi</given-names></name></person-group><article-title>A new highly cave-adapted trechine genus and species from northern Guizhou Province, China (<tp:taxon-name><tp:taxon-name-part taxon-name-part-type="order">Coleoptera</tp:taxon-name-part></tp:taxon-name>, <tp:taxon-name><tp:taxon-name-part taxon-name-part-type="family">Carabidae</tp:taxon-name-part></tp:taxon-name>, <tp:taxon-name><tp:taxon-name-part taxon-name-part-type="subfamily">Trechinae</tp:taxon-name-part></tp:taxon-name>)</article-title><source>Zookeys</source><day>6</day><month>1</month><year>2017</year><volume>2017</volume><issue>643</issue><fpage>97</fpage><lpage>108</lpage><pub-id pub-id-type="doi">10.3897/zookeys.643.11050</pub-id></mixed-citation></tp:treatment-meta><tp:nomenclature><label>Genus</label><tp:taxon-name>
            <tp:taxon-name-part taxon-name-part-type="genus">Shuangheaphaenops</tp:taxon-name-part>
            <object-id xmlns:xlink="http://www.w3.org/1999/xlink" content-type="zoobank" xlink:type="simple">http://zoobank.org/0E7CBC8A-C92E-426F-A331-93156EE2B0A8</object-id>
          </tp:taxon-name><tp:taxon-status xmlns:xlink="http://www.w3.org/1999/xlink" xlink:type="simple">gen. n.</tp:taxon-status></tp:nomenclature><tp:treatment-sec sec-type="type species" id="SECID0ESKAC"><title>Type species.</title><p>
            <italic><tp:taxon-name><tp:taxon-name-part taxon-name-part-type="genus">Shuangheaphaenops</tp:taxon-name-part> <tp:taxon-name-part taxon-name-part-type="species">elegans</tp:taxon-name-part></tp:taxon-name></italic> sp. n.</p></tp:treatment-sec><tp:treatment-sec sec-type="diagnosis" id="SECID0ECLAC"><title>Diagnosis.</title><p>Large sized blind beetles, fore body evidently elongated and as long as elytra, shape intermediate between <italic><tp:taxon-name><tp:taxon-name-part taxon-name-part-type="genus">Uenotrechus</tp:taxon-name-part></tp:taxon-name></italic> and <italic><tp:taxon-name><tp:taxon-name-part taxon-name-part-type="genus">Dongodytes</tp:taxon-name-part></tp:taxon-name></italic> species, presence of three pairs of supraorbital setae on head, two dorsal and preapical pores on elytra, the first and second protarsomeres in male distinctly modified.</p></tp:treatment-sec><tp:treatment-sec sec-type="description" id="SECID0EWLAC"><title>Generic characteristics.</title><p>Highly modified aphaenopsian trechines, fore part (head and thorax) of the body somewhat similar to <italic><tp:taxon-name><tp:taxon-name-part taxon-name-part-type="genus">Uenotrechus</tp:taxon-name-part></tp:taxon-name></italic> Deuve &amp; Tian, 1999, while hind part (elytra) to <italic><tp:taxon-name><tp:taxon-name-part taxon-name-part-type="genus">Dongodytes</tp:taxon-name-part></tp:taxon-name></italic> Deuve, 1993; large sized, with body and appendages thin and very elongate, fore body almost as long as hind part; three pairs of supraorbital setiferous pores present on head, with the posterior two pairs very close to each other; mandibles thin and elongated, feebly curved apically, longer than width of head, right mandible edentate though two vanished teeth can be faintly traced; labial suture <!--PageBreak-->moderately defined, separating of mentum and submentum, with the former bisetose and the latter 6-setose; mental tooth simple and thin, basal foveae quite narrow; antennae very long, the 10<sup>th</sup> and 11<sup>th</sup> antennomeres extending over apical margin of elytra. Prothorax dolioform, propleura distinctly tumid at basal half, evidently visible from above; pronotum barrel-shaped, distinctly elongated, longer than head excluding mandibles, narrower than head; without lateromarginal setae. Elytra similar to those of <italic><tp:taxon-name><tp:taxon-name-part taxon-name-part-type="genus">Dongodytes</tp:taxon-name-part></tp:taxon-name></italic> (<italic>s. str.</italic>) Deuve, 1993, narrowed anteriorly and dilated posteriorly, side margins narrowly bordered throughout, shoulders lacking; striae lacking though easily traceable; presence of two dorsal and preapical setiferous pores; the 1<sup>st</sup> pore in the humeral group of the marginal umbilicate series not transversely and backwardly shifted, the 5<sup>th</sup> and 6<sup>th</sup> pores in the middle group widely spaced. Protibia smooth, without longitudinal sulcus; the 1<sup>st</sup> and 2<sup>nd</sup> protarsomeres in male dilated and inwardly spurred at apices. Abdominal ventrites sparsely pubescent, each of ventrites IV-VII in male bisetose apically. Male genitalia moderately sclerotized, small, strongly curved ventrally in lateral view, with a quite large sagittal aileron; apical lobe very thin in dorsal view; parameres well developed, but much shorter than median lobe.</p></tp:treatment-sec><tp:treatment-sec sec-type="discussion" id="SECID0EDNAC"><title>Discussion.</title><p>
            <italic><tp:taxon-name><tp:taxon-name-part taxon-name-part-type="genus">Shuangheaphaenops</tp:taxon-name-part></tp:taxon-name></italic> can not be included in any lineage of the highly modified aphaenopsian genera known in southern China regarding to the peculiar morphological characteristics mentioned above, such as the peculiar facies and configuration of the body (which is more or less similar to <italic><tp:taxon-name><tp:taxon-name-part taxon-name-part-type="genus">Uenotrechus</tp:taxon-name-part></tp:taxon-name></italic> Deuve &amp; Tian, 1999 in fore body, but to <italic><tp:taxon-name><tp:taxon-name-part taxon-name-part-type="genus">Dongodytes</tp:taxon-name-part></tp:taxon-name></italic> Deuve, 1993 in elytra), vanished bidentate right mandible, and chaetotaxal patterns in which there are three pairs of supraorbital setiferous pores on head, lack of lateromarginal setae on pronotum, and unique pattern on elytral marginal umbilicate series, in particular, the humeral and middle groups.</p><p>Apart from the similarity in elytra and antennae between <italic><tp:taxon-name><tp:taxon-name-part taxon-name-part-type="genus">Shuangheaphaenops</tp:taxon-name-part></tp:taxon-name></italic> and <italic><tp:taxon-name><tp:taxon-name-part taxon-name-part-type="genus">Dongodytes</tp:taxon-name-part></tp:taxon-name></italic> (<italic>s. str.</italic>) which occurs only in northern Guangxi where is far distant from Cave Shuanghe Dong in northern Guizhou, the following characteristics are different: (1) head subparallel-sided, with three pairs of supraorbital setiferous pores, right mandibular teeth bidentate but almost vanished in <italic><tp:taxon-name><tp:taxon-name-part taxon-name-part-type="genus">Shuangheaphaenops</tp:taxon-name-part></tp:taxon-name></italic> (versus triangular shaped in general, presence of two pairs of supraorbital pores, and well-marked tridentate teeth on right mandible in <italic><tp:taxon-name><tp:taxon-name-part taxon-name-part-type="genus">Dongodytes</tp:taxon-name-part></tp:taxon-name></italic>); (2) the 1<sup>st</sup> and 2<sup>nd</sup> protarsomeres of male distinctly modified in <italic><tp:taxon-name><tp:taxon-name-part taxon-name-part-type="genus">Shuangheaphaenops</tp:taxon-name-part></tp:taxon-name></italic> (indistinctly or not modified in <italic><tp:taxon-name><tp:taxon-name-part taxon-name-part-type="genus">Dongodytes</tp:taxon-name-part></tp:taxon-name></italic>); (3) pronotum much slender and lack of lateromarginal setae in <italic><tp:taxon-name><tp:taxon-name-part taxon-name-part-type="genus">Shuangheaphaenops</tp:taxon-name-part></tp:taxon-name></italic> (versus stouter and presence of lateromarginal setae in <italic><tp:taxon-name><tp:taxon-name-part taxon-name-part-type="genus">Dongodytes</tp:taxon-name-part></tp:taxon-name></italic>); and (4) the middle group (the 5<sup>th</sup> and 6<sup>th</sup> pores) of the marginal unbilicate series on elytra widely spaced each other in <italic><tp:taxon-name><tp:taxon-name-part taxon-name-part-type="genus">Shuangheaphaenops</tp:taxon-name-part></tp:taxon-name></italic> (versus close to each other in <italic><tp:taxon-name><tp:taxon-name-part taxon-name-part-type="genus">Dongodytes</tp:taxon-name-part></tp:taxon-name></italic>).</p><p>The fore body of this new genus is more or less similar to that of <italic><tp:taxon-name><tp:taxon-name-part taxon-name-part-type="genus">Uenotrechus</tp:taxon-name-part></tp:taxon-name></italic> Deuve &amp; Tian, 1999, but <italic><tp:taxon-name><tp:taxon-name-part taxon-name-part-type="genus">Shuangheaphaenops</tp:taxon-name-part></tp:taxon-name></italic> has a slenderer head bearing three pairs of supraorbital setiferous pores, reduced bidentate teeth of right mandible, and much longer antennae (versus bearing two pairs of supraorbital setiferous pores, mandibular teeth well-defined and clearly tridentate, and shorter antennae in <italic><tp:taxon-name><tp:taxon-name-part taxon-name-part-type="genus">Uenotrechus</tp:taxon-name-part></tp:taxon-name></italic>), and pronotum without lateromarginal setae (versus with pair of lateromarginal setae in <italic><tp:taxon-name><tp:taxon-name-part taxon-name-part-type="genus">Uenotrechus</tp:taxon-name-part></tp:taxon-name></italic>). In addition, head and elytra are glabrous in <italic><tp:taxon-name><tp:taxon-name-part taxon-name-part-type="genus">Shuangheaphaenops</tp:taxon-name-part></tp:taxon-name></italic> (versus <!--PageBreak-->whole body densely pubescent in <italic><tp:taxon-name><tp:taxon-name-part taxon-name-part-type="genus">Uenotrechus</tp:taxon-name-part></tp:taxon-name></italic>), the 1<sup>st</sup> pore of the marginal umbilicate series is located before the 2<sup>nd</sup> in <italic><tp:taxon-name><tp:taxon-name-part taxon-name-part-type="genus">Shuangheaphaenops</tp:taxon-name-part></tp:taxon-name></italic> (versus transversely shifted inwards and backwards, at level behind the 2<sup>nd</sup> pore in <italic><tp:taxon-name><tp:taxon-name-part taxon-name-part-type="genus">Uenotrechus</tp:taxon-name-part></tp:taxon-name></italic>), and both the 1<sup>st</sup> and 2<sup>nd</sup> protarsomeres in male are modified in <italic><tp:taxon-name><tp:taxon-name-part taxon-name-part-type="genus">Shuangheaphaenops</tp:taxon-name-part></tp:taxon-name></italic> (versus not modified in <italic><tp:taxon-name><tp:taxon-name-part taxon-name-part-type="genus">Uenotrechus</tp:taxon-name-part></tp:taxon-name></italic>).</p></tp:treatment-sec><tp:treatment-sec sec-type="etymology" id="SECID0EFDAE"><title>Etymology.</title><p>“Shuanghe + Aphaenops”. To indicate that the highly modified trechine genus occurs in Shuanghe Dong, the longest cave system in China.</p></tp:treatment-sec><tp:treatment-sec sec-type="Generic range" id="SECID0EKDAE"><title>Generic range.</title><p>Guizhou (Suiyang) (Fig. <xref ref-type="fig" rid="F1">1</xref>).</p><fig id="F1" position="float" orientation="portrait"><label>Figure 1.</label><caption><p>Distribution of <italic><tp:taxon-name><tp:taxon-name-part taxon-name-part-type="genus">Shuangheaphaenops</tp:taxon-name-part> <tp:taxon-name-part taxon-name-part-type="species">elegans</tp:taxon-name-part></tp:taxon-name></italic> gen. n., sp. n. <bold>a</bold> map of China showing the location of Guizhou Province <bold>b</bold> map of Guizhou Province, the location of Shuanghe Dong cave system shown by blue point.</p></caption><graphic xmlns:xlink="http://www.w3.org/1999/xlink" xlink:href="zookeys-643-097-g001.jpg" position="float" orientation="portrait" xlink:type="simple" id="oo_117185.jpg"/></fig></tp:treatment-sec></tp:taxon-treatment>
