# Supplementary material for: A new highly cave-adapted trechine genus and species from northern Guizhou Province, China (Coleoptera, Carabidae, Trechinae)
Source: Zookeys. 2017 Jan 6;(643):97–108. doi: 10.3897/zookeys.643.11050 (PMC5242270; doi:10.3897/zookeys.643.11050)
Supplement: XML Treatment for Shuangheaphaenops elegans [file zookeys.643.11050-treatment2.xml]

<!DOCTYPE tp:taxon-treatment
  PUBLIC "-//TaxonX//DTD Taxonomic Treatment Publishing DTD v0 20100105//EN" "tax-treatment-NSO.dtd">
<tp:taxon-treatment xmlns:tp="http://www.plazi.org/taxpub"><tp:treatment-meta><kwd-group><label>Taxon classification</label><kwd><named-content content-type="kingdom">Animalia</named-content></kwd><kwd><named-content content-type="order">Coleoptera</named-content></kwd><kwd><named-content content-type="family">Carabidae</named-content></kwd></kwd-group><mixed-citation publication-type="journal"><person-group><name><surname>Tian</surname><given-names>Mingyi</given-names></name></person-group><article-title>A new highly cave-adapted trechine genus and species from northern Guizhou Province, China (<tp:taxon-name><tp:taxon-name-part taxon-name-part-type="order">Coleoptera</tp:taxon-name-part></tp:taxon-name>, <tp:taxon-name><tp:taxon-name-part taxon-name-part-type="family">Carabidae</tp:taxon-name-part></tp:taxon-name>, <tp:taxon-name><tp:taxon-name-part taxon-name-part-type="subfamily">Trechinae</tp:taxon-name-part></tp:taxon-name>)</article-title><source>Zookeys</source><day>6</day><month>1</month><year>2017</year><volume>2017</volume><issue>643</issue><fpage>97</fpage><lpage>108</lpage><pub-id pub-id-type="doi">10.3897/zookeys.643.11050</pub-id></mixed-citation></tp:treatment-meta><tp:nomenclature><tp:taxon-name>
            <tp:taxon-name-part taxon-name-part-type="genus">Shuangheaphaenops</tp:taxon-name-part>
            <tp:taxon-name-part taxon-name-part-type="species">elegans</tp:taxon-name-part>
            <object-id xmlns:xlink="http://www.w3.org/1999/xlink" content-type="zoobank" xlink:type="simple">http://zoobank.org/392C6535-5261-47FF-A2F7-D7123A5D9DFA</object-id>
          </tp:taxon-name><tp:taxon-status xmlns:xlink="http://www.w3.org/1999/xlink" xlink:type="simple">sp. n.</tp:taxon-status><xref ref-type="fig" rid="F1">Figs 1</xref><xref ref-type="fig" rid="F2">, 2</xref><xref ref-type="fig" rid="F3">, 3</xref><xref ref-type="fig" rid="F4">, 4</xref><xref ref-type="fig" rid="F5">, 5</xref><xref ref-type="fig" rid="F6">, 6</xref></tp:nomenclature><tp:treatment-sec sec-type="Holotype" id="SECID0ELGAE"><title>Holotype.</title><p>Male, Cave Mahuang Dong, Shuanghe Dong cave system, Wenquan Zhen, Suiyang County, <named-content xmlns:xlink="http://www.w3.org/1999/xlink" content-type="dwc:verbatimCoordinates" xlink:type="simple"><named-content content-type="geo-json" specific-use="{&#34;type&#34;:&#34;Point&#34;,&#34;coordinates&#34;:[107.290000,28.242222]}" id="NCID0EUGAE" xlink:type="simple">28°14'32"N, 107°17'24"E</named-content></named-content>, 720 m, X-18-2016, leg. Wenbo Li, deposited in the insect collection of South China Agricultural University, Guangzhou, China (<abbrev xmlns:xlink="http://www.w3.org/1999/xlink" content-type="institution" xlink:title="South China Agricultural University, Guangzhou, China" id="ABBRID0EZGAE" xlink:type="simple">SCAU</abbrev>); additional material: an elytral debris, same cave and collecting date as above, leg. Mingruo Tang, in <abbrev xmlns:xlink="http://www.w3.org/1999/xlink" content-type="institution" xlink:title="South China Agricultural University, Guangzhou, China" id="ABBRID0EBHAE" xlink:type="simple">SCAU</abbrev>.</p></tp:treatment-sec><tp:treatment-sec sec-type="diagnosis" id="SECID0EFHAE"><title>Diagnosis.</title><p>A large-sized, eyeless cave trechine beetle, highly modified in morphology, with very elongated and slender body which is about four times longer than wide, fore body about as long as elytra, antennae as long as body including mandibles, extending beyond elytral apex; body glabrous, except for basal half of pronotum which is covered with erected setae.</p></tp:treatment-sec><tp:treatment-sec sec-type="description" id="SECID0EKHAE"><title>Description.</title><p>Length: 7.9 mm (from apex of right mandibles to elytral apex) or 7.2 mm (from labrum to elytra); width: 1.79 mm. Fore body (including mandibles) longer than elytra, (<abbrev xmlns:xlink="http://www.w3.org/1999/xlink" xlink:title="length of head including mandibles, from apex of right mandible to neck constriction" id="ABBRID0EQHAE" xlink:type="simple">HLm</abbrev>+<abbrev xmlns:xlink="http://www.w3.org/1999/xlink" xlink:title="length of prothorax, along the median line" id="ABBRID0ETHAE" xlink:type="simple">PrL</abbrev>)/<abbrev xmlns:xlink="http://www.w3.org/1999/xlink" xlink:title="length of elytra, from base of scutellum to elytral apex" id="ABBRID0EWHAE" xlink:type="simple">EL</abbrev> = 1.07. Habitus as in Fig. <xref ref-type="fig" rid="F2">2</xref>.</p><p>Yellowish brown, a little darker on head, pronotum and basal half of elytra, pale on antennae, mouthparts, palps and tarsi. Moderately shiny. Head and elytra glabrous, pronotum glabrous on apical half (but with two or three short setae near middle of frontal margin) but pubescent on basal half. Underside of head and prothorax glabrous (Fig. <xref ref-type="fig" rid="F3">3b</xref>), abdominal ventrites sparsely pubescent. Microsculptural engraved meshes more or less isodiametric on head and elytra, but transverse striate on pronotum.</p><fig id="F2" position="float" orientation="portrait"><label>Figure 2.</label><caption><p>Habitus of <italic><tp:taxon-name><tp:taxon-name-part taxon-name-part-type="genus">Shuangheaphaenops</tp:taxon-name-part> <tp:taxon-name-part taxon-name-part-type="species">elegans</tp:taxon-name-part></tp:taxon-name></italic> gen. n., sp. n., holotype, male. Scale bar 1 mm.</p></caption><graphic xmlns:xlink="http://www.w3.org/1999/xlink" xlink:href="zookeys-643-097-g002.jpg" position="float" orientation="portrait" xlink:type="simple" id="oo_117186.jpg"/></fig><p>Head (Fig. <xref ref-type="fig" rid="F3">3a</xref>) elongate quadrate, much longer than wide (<abbrev xmlns:xlink="http://www.w3.org/1999/xlink" xlink:title="length of head including mandibles, from apex of right mandible to neck constriction" id="ABBRID0EAJAE" xlink:type="simple">HLm</abbrev>/<abbrev xmlns:xlink="http://www.w3.org/1999/xlink" xlink:title="maximum width of head" id="ABBRID0EDJAE" xlink:type="simple">HW</abbrev> = 2.74, <abbrev xmlns:xlink="http://www.w3.org/1999/xlink" xlink:title="length of head excluding mandibles, from front of labrum to occipital suture" id="ABBRID0EGJAE" xlink:type="simple">HLl</abbrev>/<abbrev xmlns:xlink="http://www.w3.org/1999/xlink" xlink:title="maximum width of head" id="ABBRID0EJJAE" xlink:type="simple">HW</abbrev> = 1.87); genae fairly developed, hardly dilated laterally, suddenly constricted posteriorly before occipital suture, making a well-marked but short neck constriction; subparallel-sided, widest at about middle from labrum to base of head; frons and vertex moderately convex, frontal furrows deep and well-marked, subparallel-sided, ended just behind the level of anterior supraorbital pores; clypeus transverse, 4-setose; labrum transverse, with frontal margin slightly protruding medially, 6-setose; anterior supraorbital setiferous pores located at about middle from frontal margin of labrum to base of head, while the posterior two pairs (which are very close to each other) at about 1/4 of head from base; palps long, slender and glabrous except for the 2<sup>nd</sup> labial palpomere <!--PageBreak-->which is bisetose on inner margin; the 2<sup>nd</sup> labial palpomere 1.35 times longer than the 3<sup>rd</sup>; the 3<sup>rd</sup> maxillary palpomere 1.25 times longer than the 4<sup>th</sup>; suborbital pores at about middle from base to labial suture. Antennae thin and long, the 1<sup>st</sup> antennomere stouter than other, and the shortest, the 3<sup>rd</sup> the longest; the comparative length ratio of each antennomeres as: the 1<sup>st</sup> (8.5), 2<sup>nd</sup> (11.0), 3<sup>rd</sup> (18.0), 4<sup>th</sup> (17.0), 5<sup>th</sup> (17.0), 6<sup>th</sup> (16.5), 7<sup>th</sup> (13.5), 8<sup>th</sup> (11.0), 9<sup>th</sup> (11.0), 10<sup>th</sup> (10.0) and 11<sup>th</sup> (10.5).</p><fig id="F3" position="float" orientation="portrait"><label>Figure 3.</label><caption><p>Head and prothorax of <italic><tp:taxon-name><tp:taxon-name-part taxon-name-part-type="genus">Shuangheaphaenops</tp:taxon-name-part> <tp:taxon-name-part taxon-name-part-type="species">elegans</tp:taxon-name-part></tp:taxon-name></italic> gen. n., sp. n. <bold>a</bold> head, dorsal view, supraorbital setiferous pores on the left side shown by white points <bold>b</bold> head and prothorax, ventral view.</p></caption><graphic xmlns:xlink="http://www.w3.org/1999/xlink" xlink:href="zookeys-643-097-g003.jpg" position="float" orientation="portrait" xlink:type="simple" id="oo_117187.jpg"/></fig><p>Prothorax shorter than head including mandibles (<abbrev xmlns:xlink="http://www.w3.org/1999/xlink" xlink:title="length of prothorax, along the median line" id="ABBRID0EPLAE" xlink:type="simple">PrL</abbrev>/<abbrev xmlns:xlink="http://www.w3.org/1999/xlink" xlink:title="length of head including mandibles, from apex of right mandible to neck constriction" id="ABBRID0ESLAE" xlink:type="simple">HLm</abbrev> = 0.80), but longer than head excluding mandibles (<abbrev xmlns:xlink="http://www.w3.org/1999/xlink" xlink:title="length of prothorax, along the median line" id="ABBRID0EVLAE" xlink:type="simple">PrL</abbrev>/<abbrev xmlns:xlink="http://www.w3.org/1999/xlink" xlink:title="length of head excluding mandibles, from front of labrum to occipital suture" id="ABBRID0EYLAE" xlink:type="simple">HLl</abbrev> = 1.17), widest at about 1/4 from base, twice as long as wide (<abbrev xmlns:xlink="http://www.w3.org/1999/xlink" xlink:title="length of prothorax, along the median line" id="ABBRID0E2LAE" xlink:type="simple">PrL</abbrev>/<abbrev xmlns:xlink="http://www.w3.org/1999/xlink" xlink:title="maximum width of prothorax" id="ABBRID0E5LAE" xlink:type="simple">PrW</abbrev> = 2.10), slightly wider than head (<abbrev xmlns:xlink="http://www.w3.org/1999/xlink" xlink:title="maximum width of prothorax" id="ABBRID0EBMAE" xlink:type="simple">PrW</abbrev>/<abbrev xmlns:xlink="http://www.w3.org/1999/xlink" xlink:title="maximum width of head" id="ABBRID0EEMAE" xlink:type="simple">HW</abbrev> = 1.09), evidently wider than pronotum (<abbrev xmlns:xlink="http://www.w3.org/1999/xlink" xlink:title="maximum width of prothorax" id="ABBRID0EHMAE" xlink:type="simple">PrW</abbrev>/<abbrev xmlns:xlink="http://www.w3.org/1999/xlink" xlink:title="maximum width of pronotum" id="ABBRID0EKMAE" xlink:type="simple">PnW</abbrev> = 1.22), half as wide as elytra (<abbrev xmlns:xlink="http://www.w3.org/1999/xlink" xlink:title="maximum width of prothorax" id="ABBRID0ENMAE" xlink:type="simple">PrW</abbrev>/<abbrev xmlns:xlink="http://www.w3.org/1999/xlink" xlink:title="maximum width of combined elytra" id="ABBRID0EQMAE" xlink:type="simple">EW</abbrev> = 0.49). Pronotum elongate, dolioform, two and half times longer than wide (<abbrev xmlns:xlink="http://www.w3.org/1999/xlink" xlink:title="length of pronotum, as long as PrL" id="ABBRID0ETMAE" xlink:type="simple">PnL</abbrev>/<abbrev xmlns:xlink="http://www.w3.org/1999/xlink" xlink:title="maximum width of pronotum" id="ABBRID0EWMAE" xlink:type="simple">PnW</abbrev> = 2.46), evidently narrower than head (<abbrev xmlns:xlink="http://www.w3.org/1999/xlink" xlink:title="maximum width of pronotum" id="ABBRID0EZMAE" xlink:type="simple">PnW</abbrev>/<abbrev xmlns:xlink="http://www.w3.org/1999/xlink" xlink:title="maximum width of head" id="ABBRID0E3MAE" xlink:type="simple">HW</abbrev> = 0.89), base slightly wider than front (<abbrev xmlns:xlink="http://www.w3.org/1999/xlink" xlink:title="width of pronotum at base" id="ABBRID0E6MAE" xlink:type="simple">PbW</abbrev>/<abbrev xmlns:xlink="http://www.w3.org/1999/xlink" xlink:title="width of pronotum at front" id="ABBRID0ECNAE" xlink:type="simple">PfW</abbrev> = 1.09); lateral sides finely bordered throughout, base and front unbordered; nearly parallel-sided, fairly expanded at the widest part which is at about 3/7 from base, slightly sinuate before hind angles which are nearly rectangular, fore angle obtuse; median line well-marked, basal transversal impression very short; front slightly convex, base feebly concave. Scutellum fairly small.</p><p>Elytra (Fig. <xref ref-type="fig" rid="F4">4</xref>) elongate ovate, much longer than pronotum (<abbrev xmlns:xlink="http://www.w3.org/1999/xlink" xlink:title="length of elytra, from base of scutellum to elytral apex" id="ABBRID0ELNAE" xlink:type="simple">EL</abbrev>/<abbrev xmlns:xlink="http://www.w3.org/1999/xlink" xlink:title="length of pronotum, as long as PrL" id="ABBRID0EONAE" xlink:type="simple">PnL</abbrev> = 2.12), about twice as long as wide (<abbrev xmlns:xlink="http://www.w3.org/1999/xlink" xlink:title="length of elytra, from base of scutellum to elytral apex" id="ABBRID0ERNAE" xlink:type="simple">EL</abbrev>/<abbrev xmlns:xlink="http://www.w3.org/1999/xlink" xlink:title="maximum width of combined elytra" id="ABBRID0EUNAE" xlink:type="simple">EW</abbrev> = 2.08); distinctly dilated posteriorly, widest at about apical 3/7 of elytra, lateral sides smooth, not ciliate, finely bordered throughout; distinctly convex; striae easily traceable though devoid, intervals moderately convex. Chaetotaxy: basal pore at subequal distant from scutellum to marginal gutter; two dorsal setiferous pores present on the 3<sup>rd</sup> stria at about 1/3 and 2/3 from base respectively; the preapical pore closer to suture than to apical margin; the marginal umbilicate pores not aggregated, the 8<sup>th</sup> pore near marginal gutter, the 4<sup>th</sup> and 5<sup>th</sup> pores distant from the gutter, others intermediary located; the humeral groups separately spaced, the 1<sup>st</sup> and <!--PageBreak--><!--PageBreak-->4<sup>th</sup> pores distant from the 2<sup>nd</sup> and 3<sup>rd</sup> pores respectively which are close to each other, distance from the 1<sup>st</sup> pore to the 3<sup>rd</sup> slightly shorter than that from the 2<sup>nd</sup> to 4<sup>th</sup>; the middle group widely spaced, making distance of the 5<sup>th</sup> pore and 4<sup>th</sup> subequal to that of the 5<sup>th</sup> and 6<sup>th</sup>; apical group composed of three pores.</p><fig id="F4" position="float" orientation="portrait"><label>Figure 4.</label><caption><p>Elytra of <italic><tp:taxon-name><tp:taxon-name-part taxon-name-part-type="genus">Shuangheaphaenops</tp:taxon-name-part> <tp:taxon-name-part taxon-name-part-type="species">elegans</tp:taxon-name-part></tp:taxon-name></italic> gen. n., sp. n., holotype, male, chaetotaxal pattern shown by white points. Scale bar 1 mm.</p></caption><graphic xmlns:xlink="http://www.w3.org/1999/xlink" xlink:href="zookeys-643-097-g004.jpg" position="float" orientation="portrait" xlink:type="simple" id="oo_117188.jpg"/></fig><p>Legs thin and long, bearing short pubescence; fore- and middle femora sparsely setose; fore tibia smooth, without longitudinal furrow or sulcus; the 1<sup>st</sup> tarsomere shorter than, as long as, and longer than the 2<sup>nd</sup>–4<sup>th</sup> tarsomeres together in fore, middle, and hind legs, respectively.</p><!--PageBreak--><!--PageBreak--><p>Male genitalia (Fig. <xref ref-type="fig" rid="F5">5</xref>): Aedeagus moderately sclerotized, quite small and short; distinctly curved at about basal 1/3 in lateral view, feebly curved toward subapex, then broadly ended at apex; inner sac armed with a fairly large copulatory piece which is about 1/4 as long as the median lobe; base moderately sized, opened ventrally; in dorsal view the apical part of aedeagus thin, slightly sinuate from middle to apex, apical lobe narrow, much longer than wide, gradually constricted towards the rounded apex. Parameres short and quite stout, right and left parameres bearing five and four long apical setae respectively.</p><fig id="F5" position="float" orientation="portrait"><label>Figure 5.</label><caption><p>Male genitalia of <italic><tp:taxon-name><tp:taxon-name-part taxon-name-part-type="genus">Shuangheaphaenops</tp:taxon-name-part> <tp:taxon-name-part taxon-name-part-type="species">elegans</tp:taxon-name-part></tp:taxon-name></italic> gen. n., sp. n. <bold>a</bold> median lobe and parameres, lateral view <bold>b</bold> apical lobe, dorsal view.</p></caption><graphic xmlns:xlink="http://www.w3.org/1999/xlink" xlink:href="zookeys-643-097-g005.jpg" position="float" orientation="portrait" xlink:type="simple" id="oo_117189.jpg"/></fig><!--PageBreak--></tp:treatment-sec><tp:treatment-sec sec-type="etymology" id="SECID0E4QAE"><title>Etymology.</title><p>To indicate the slender shape of this beautiful aphaenopsian beetle.</p></tp:treatment-sec><tp:treatment-sec sec-type="distribution" id="SECID0ECRAE"><title>Distribution.</title><p>China (Guizhou: Suiyang) (Fig. <xref ref-type="fig" rid="F1">1</xref>). Known only from Cave Mahuang Dong, the type locality.</p><p>Mahuang Dong (Figs <xref ref-type="fig" rid="F6">6a, b</xref>) is one of the most important caves in Shuanghe Dong cave system (<xref ref-type="bibr" rid="B8">Li et al. 2008</xref>). It is opened along the main road of the Shuanghe Dong National Geopark on north, and is about 1.2 km long. The beautiful beetle, together with the elytral debris, were collected in a small chamber of the labyrinthic part at about 100 m from the entrance. Other cave animals found also in Mahuang Dong were the semi-aphaenopsian beetle <italic><tp:taxon-name><tp:taxon-name-part taxon-name-part-type="genus">Qianotrechus</tp:taxon-name-part> <tp:taxon-name-part taxon-name-part-type="species">tenuicollis</tp:taxon-name-part></tp:taxon-name></italic> Ueno, 1998, an amphipod, a cave cricket (Figs <xref ref-type="fig" rid="F6">6c-f</xref>), a pseudoscorpion and two millipedes.</p><fig id="F6" position="float" orientation="portrait"><label>Figure 6.</label><caption><p>Cave Mahuang Dong, the type locality of <italic><tp:taxon-name><tp:taxon-name-part taxon-name-part-type="genus">Shuangheaphaenops</tp:taxon-name-part> <tp:taxon-name-part taxon-name-part-type="species">elegans</tp:taxon-name-part></tp:taxon-name></italic> gen. n., sp. n., and some sympatric cave animals <bold>a</bold> opening, showed by arrowhead <bold>b</bold> entrance <bold>c</bold> <italic><tp:taxon-name><tp:taxon-name-part taxon-name-part-type="genus">Shuangheaphaenops</tp:taxon-name-part> <tp:taxon-name-part taxon-name-part-type="species">elegans</tp:taxon-name-part></tp:taxon-name></italic> <bold>d</bold> a <italic><tp:taxon-name><tp:taxon-name-part taxon-name-part-type="genus">Qianotrechus</tp:taxon-name-part> <tp:taxon-name-part taxon-name-part-type="species">tenuicollis</tp:taxon-name-part></tp:taxon-name></italic> Uéno, 1998 <bold>e</bold> amphipod <bold>f</bold> cave cricket.</p></caption><graphic xmlns:xlink="http://www.w3.org/1999/xlink" xlink:href="zookeys-643-097-g006.jpg" position="float" orientation="portrait" xlink:type="simple" id="oo_117190.jpg"/></fig></tp:treatment-sec><tp:treatment-sec><!--Section generated to contain objects referenced in tp:taxon-treatment.--><fig id="F1" position="float" orientation="portrait"><label>Figure 1.</label><caption><p>Distribution of <italic><tp:taxon-name><tp:taxon-name-part taxon-name-part-type="genus">Shuangheaphaenops</tp:taxon-name-part> <tp:taxon-name-part taxon-name-part-type="species">elegans</tp:taxon-name-part></tp:taxon-name></italic> gen. n., sp. n. <bold>a</bold> map of China showing the location of Guizhou Province <bold>b</bold> map of Guizhou Province, the location of Shuanghe Dong cave system shown by blue point.</p></caption><graphic xmlns:xlink="http://www.w3.org/1999/xlink" xlink:href="zookeys-643-097-g001.jpg" position="float" orientation="portrait" xlink:type="simple" id="oo_117185.jpg"/></fig></tp:treatment-sec><ref-list><ref id="B8"><mixed-citation xmlns:xlink="http://www.w3.org/1999/xlink" xlink:type="simple">
          <person-group><name name-style="western"><surname>Li</surname><given-names>P</given-names></name><name name-style="western"><surname>He</surname><given-names>W</given-names></name><name name-style="western"><surname>Qian</surname><given-names>Z</given-names></name><name name-style="western"><surname>Bottazzi</surname><given-names>J</given-names></name></person-group> (<year>2008</year>) <source>Study on Shuanghe Cave Geopark.</source> <publisher-name>Guizhou People’s Publishing</publisher-name>, <publisher-loc>Guiyang</publisher-loc>, <size units="page">249 pp</size>.</mixed-citation></ref></ref-list></tp:taxon-treatment>
